# Supplementary material for: Artist profiling using micro-CT scanning of a Rijksmuseum terracotta sculpture
Source: Sci Adv. 2023 Sep 20;9(38):eadg6073. doi: 10.1126/sciadv.adg6073 (PMC10511186; doi:10.1126/sciadv.adg6073)
Supplement: Supplementary file 2 — Tables S1 to S4 [file sciadv.adg6073_tables_s1_to_s4.zip]

Archive with 4 entries (4 files):
- adg6073_Table_S1.xlsx
- adg6073_Table_S2.xlsx
- adg6073_Table_S3.xlsx
- adg6073_Table_S4.xlsx
