# Supplementary material for: Artist profiling using micro-CT scanning of a Rijksmuseum terracotta sculpture
Source: Sci Adv. 2023 Sep 20;9(38):eadg6073. doi: 10.1126/sciadv.adg6073 (PMC10511186; doi:10.1126/sciadv.adg6073)
Supplement: Supplementary file 2 — Tables S1 to S4 [file sciadv.adg6073_tables_s1_to_s4.zip › adg6073_Table_S1.xlsx]

## Sheet: Single runs
Name	Run	Kamp	Penrose
		Crease breadth	Crease breadth 1	Crease breadth 2	Crease breadth 3	Crease breadth 4	Crease breadth 5	Crease breadth 6	Crease breadth 7	Crease breadth 8	Crease breadth 9	Crease breadth 10	Crease breadth 11
A1	1	0.495	0.525954	0.510101	0.422786	0.547418	0.683934
	2	0.476	0.57801	0.446751	0.473812	0.536898	0.694653
	3	0.476	0.372541	0.566873	0.566676	0.530809
A2	1	0.519	0.474825	0.634166	0.52195	0.62761
	2	0.548	0.433893	0.629079	0.500052	0.657543
	3	0.56	0.547763	0.596667	0.73651
A3	1	0.589	0.491638	0.669755	0.714312	0.524638
	2	0.55	0.657676	0.44039	0.284223	0.625585	0.585388	0.632723
	3	0.446	0.547256	0.759346	0.711712	0.440766
A4	1	0.414	0.373004	0.403636	0.395673
	2	0.39	0.358583	0.454714	0.459284	0.313453
	3	0.36	0.424792	0.465676	0.33474
IB	1	0.65	0.891582	0.655855	0.431088	0.462545	0.371599
	2	0.51	0.877258	0.662984	0.425715	0.476343	0.38986
	3	0.628	0.654384	0.43156	0.48469	0.398414
IC	1	0.556	0.893945	0.477241	0.607428	0.594277	0.531502
	2	0.581	1.05121	0.458502	0.626909
	3	0.622	0.613966	0.546121
ID	1	0.587	0.527623	0.692833
	2	0.608	0.468707	0.329199	0.449065
	3	0.507	0.397332	0.574607
IE	1	0.439	0.48685	0.434749
	2	0.537	0.398015	0.387082
	3	0.353	0.484196	0.428159
IF	1	0.422	0.479993	0.64778	0.521896	0.525184
	2	0.425	0.490894	0.635292	0.528161	0.505815
	3	0.323	0.452138	0.649007	0.526747	0.517726
IG	1	0.397	0.514481	0.615805
	2	0.375	0.467656	0.31273	0.488997
	3	0.377	0.530743	0.65404
IH	1	0.411	0.425882	0.558743	0.497993
	2	0.488	0.386258	0.588687
	3	0.433	0.433066	0.532632	0.596624
HA	1	0.593	0.608667	0.965625
	2	0.553	0.593091	1.02392
	3	0.635	0.666267	0.628341	0.964495
HB	1	0.667	0.729816	0.737374
	2	0.675	0.590573	0.740092
	3	0.625	0.721558	0.747454
HC	1	0.639	0.8791	0.529405	0.75179	0.657759
	2	0.711	0.794596	0.69054	0.578199	0.74607
	3	0.605	0.871981	0.695064
HD	1	0.633	0.341117	0.668681
	2	0.639	0.573218	0.915118
	3	0.58	0.584319	0.639295	0.470718
HE	1	0.469	0.578251	0.450252
	2	0.465	0.589935	0.482479	0.771645
	3	0.474	0.465853	0.59318	0.448864	0.685529
T1	1	0.667	0.239651	0.682955	1.09774	0.402749	0.494068	0.994039	0.672892	0.23712	1.05835	1.03085	0.304615
	2	0.666	1.1405	1.63306	1.88003	0.337992
	3	0.648	0.889171	0.199231	1.71112
T2	1	1.2	1.57762	1.14975	1.41473
	2	1.546	1.50605	1.11333	1.12336
	3	1.204	1.5416	1.39394	1.08924	1.02729
T3	1	0.755	0.790414	0.844273
	2	0.763	0.484292	0.481032	0.790001	0.782832
	3	0.741	0.982339	0.751635
