# Supplementary material for: Artist profiling using micro-CT scanning of a Rijksmuseum terracotta sculpture
Source: Sci Adv. 2023 Sep 20;9(38):eadg6073. doi: 10.1126/sciadv.adg6073 (PMC10511186; doi:10.1126/sciadv.adg6073)
Supplement: Supplementary file 2 — Tables S1 to S4 [file sciadv.adg6073_tables_s1_to_s4.zip › adg6073_Table_S2.xlsx]

## Sheet: Sheet1
Name	Kamod												KAmod2
	Kamp						Penrose						Kamp						Penrose
	5% shrinkage			8% shrinkage			5% shrinkage			8% shrinkage			5% shrinkage			8% shrinkage			5% shrinkage			8% shrinkage
	Age	Age min	Age max	Age	Age min	Age max	Age	Age min	Age max	Age	Age min	Age max	Age	Age min	Age max	Age	Age min	Age max	Age	Age min	Age max	Age	Age min	Age max
A1	16.65	14.4	18.9	17.497	15.247	19.747	19.355	17.105	21.605	20.291	18.041	22.541	16.585	14.335	18.835	17.326	15.076	19.576	19.284	17.034	21.534	20.101	17.851	22.351
A2	19.858	17.608	22.108	20.81	18.56	23.06	21.808	19.558	24.058	22.823	20.573	25.073	19.785	17.535	22.035	20.617	18.367	22.867	21.73	19.48	23.98	22.617	20.367	24.867
A3	19.112	16.862	21.362	20.039	17.789	22.289	21.772	19.522	24.022	22.786	20.536	25.036	19.04	16.79	21.29	19.851	17.601	22.101	21.694	19.444	23.944	22.581	20.331	24.831
A4	11.577	9.327	13.827	12.259	10.009	14.509	12.122	9.872	14.372	12.822	10.572	15.072	11.525	9.275	13.775	12.121	9.871	14.371	12.068	9.818	14.318	12.68	10.43	14.93
IB	22.762	20.512	25.012	23.809	21.559	26.059	19.958	17.708	22.208	20.913	18.663	23.163	22.682	20.432	24.932	23.596	21.346	25.846	19.885	17.635	22.135	20.72	18.47	22.97
IC	22.251	20.001	24.501	23.281	21.031	25.531	25.143	22.893	27.393	26.267	24.017	28.517	22.172	19.922	24.422	23.072	20.822	25.322	25.057	22.807	27.307	26.039	23.789	28.289
ID	21.222	18.972	23.472	22.218	19.968	24.468	17.13	14.88	19.38	17.993	15.743	20.243	21.146	18.896	23.396	22.017	19.767	24.267	17.064	14.814	19.314	17.818	15.568	20.068
IE	14.523	12.273	16.773	15.301	13.051	17.551	14.177	11.927	16.427	14.943	12.693	17.193	14.464	12.214	16.714	15.144	12.894	17.394	14.118	11.868	16.368	14.788	12.538	17.038
IF	11.673	9.423	13.923	12.358	10.108	14.608	19.754	17.504	22.004	20.702	18.452	22.952	11.62	9.37	13.87	12.219	9.969	14.469	19.681	17.431	21.931	20.51	18.26	22.76
IG	11.29	9.04	13.54	11.962	9.712	14.212	18.246	15.996	20.496	19.146	16.896	21.396	11.238	8.988	13.488	11.826	9.576	14.076	18.177	15.927	20.427	18.963	16.713	21.213
IH	14.569	12.319	16.819	15.349	13.099	17.599	17.73	15.48	19.98	18.613	16.363	20.863	14.51	12.26	16.76	15.191	12.941	17.441	17.663	15.413	19.913	18.434	16.184	20.684
HA	22.664	20.414	24.914	23.708	21.458	25.958	32.603	30.353	34.853	33.971	31.721	36.221	22.584	20.334	24.834	23.496	21.246	25.746	32.499	30.249	34.749	33.694	31.444	35.944
HB	25.977	23.727	28.227	27.128	24.878	29.378	28.969	26.719	31.219	30.218	27.968	32.468	25.889	23.639	28.139	26.895	24.645	29.145	28.873	26.623	31.123	29.965	27.715	32.215
HC	25.762	23.512	28.012	26.907	24.657	29.157	29.416	27.166	31.666	30.68	28.43	32.93	25.675	23.425	27.925	26.675	24.425	28.925	29.319	27.069	31.569	30.424	28.174	32.674
HD	23.914	21.664	26.164	24.998	22.748	27.248	22.924	20.674	25.174	23.976	21.726	26.226	23.831	21.581	26.081	24.779	22.529	27.029	22.844	20.594	25.094	23.763	21.513	26.013
HE	15.947	13.697	18.197	16.771	14.521	19.021	20.984	18.734	23.234	21.972	19.722	24.222	15.884	13.634	18.134	16.604	14.354	18.854	20.908	18.658	23.158	21.772	19.522	24.022
