# Supplementary material for: Artist profiling using micro-CT scanning of a Rijksmuseum terracotta sculpture
Source: Sci Adv. 2023 Sep 20;9(38):eadg6073. doi: 10.1126/sciadv.adg6073 (PMC10511186; doi:10.1126/sciadv.adg6073)
Supplement: Supplementary file 2 — Tables S1 to S4 [file sciadv.adg6073_tables_s1_to_s4.zip › adg6073_Table_S3.xlsx]

## Sheet: Sheet1
Piece	Area	MRB						Kamp		KAmod												KAmod2
		Kamp			Penrose			Kamp	Penrose	Kamp						Penrose						Kamp						Penrose
		O	5% shrinkage	8% shrinkage	O	5% shrinkage	8% shrinkage			5% shrinkage			8% shrinkage			5% shrinkage			8% shrinkage			5% shrinkage			8% shrinkage			5% shrinkage			8% shrinkage
										Age	Age min	Age max	Age	Age min	Age max	Age	Age min	Age max	Age	Age min	Age max	Age	Age min	Age max	Age	Age min	Age max	Age	Age min	Age max	Age	Age min	Age max
P1	16	0.546	0.573	0.59	0.573	0.602	0.619	\	\	20.092	17.842	22.342	21.052	18.802	23.302	21.522	19.272	23.772	22.528	20.278	24.778	20.019	17.769	22.269	20.857	18.607	23.107	21.445	19.195	23.695	22.324	20.074	24.574
P2	15.4	0.483	0.507	0.522	0.463	0.486	0.5	\	\	16.685	14.435	18.935	17.534	15.284	19.784	15.596	13.346	17.846	16.408	14.158	18.658	16.62	14.37	18.87	17.362	15.112	19.612	15.533	13.283	17.783	16.244	13.994	18.494
P3	22.9	0.436	0.458	0.471	0.556	0.584	0.6	\	\	14.158	11.908	16.408	14.924	12.674	17.174	20.582	18.332	22.832	21.557	19.307	23.807	14.099	11.849	16.349	14.769	12.519	17.019	20.507	18.257	22.757	21.36	19.11	23.61
Q1	25	0.494	\	\	0.538	\	\	15.94	18.19	\	\	\	\	\	\	\	\	\	\	\	\	\	\	\	\	\	\	\	\	\	\	\	\
Q2	27.1	0.562	\	\	0.606	\	\	19.42	21.67	\	\	\	\	\	\	\	\	\	\	\	\	\	\	\	\	\	\	\	\	\	\	\	\
Q3	30.1	0.441	\	\	0.484	\	\	13.23	15.43	\	\	\	\	\	\	\	\	\	\	\	\	\	\	\	\	\	\	\	\	\	\	\	\
