# Supplementary material for: Artist profiling using micro-CT scanning of a Rijksmuseum terracotta sculpture
Source: Sci Adv. 2023 Sep 20;9(38):eadg6073. doi: 10.1126/sciadv.adg6073 (PMC10511186; doi:10.1126/sciadv.adg6073)
Supplement: Supplementary file 2 — Tables S1 to S4 [file sciadv.adg6073_tables_s1_to_s4.zip › adg6073_Table_S4.xlsx]

## Sheet: Sheet1
Section	Run	Length [mm]	Ridge/furrow pairs	Ridge breadth [mm]	MRB observed [mm]	MRB3D - MRB2D (observed) [mm]
A1	1	2	5	0.4	0.522222	0.0422222
	2	2	4	0.5
	3	2	3	0.666667
A2	1	3	5	0.6	0.5	0.04
	2	2.5	5	0.5
	3	2	5	0.4
A3	1	4	7	0.571429	0.547619	0.017619
	2	4	7	0.571429
	3	4	8	0.5
A4	1	2	5	0.4	0.369444	0.0205556
	2	1.5	4	0.375
	3	1	3	0.333333
IB	1	2	4	0.5	0.5	0.1
	2	2	4	0.5
	3	2	4	0.5
IC	1	2	4	0.5	0.575	0.015
	2	3	5	0.6
	3	2.5	4	0.625
ID	1	1.5	3	0.5	0.611111	0.0411111
	2	2	3	0.666667
	3	2	3	0.666667
IE	1	2	4	0.5	0.466667	0.0266667
	2	1.5	3	0.5
	3	2	5	0.4
IF	1	1.5	3	0.5	0.555556	0.165556
	2	1.5	3	0.5
	3	2	3	0.666667
IG	1	2	5	0.4	0.4	0.02
	2	2	5	0.4
	3	2	5	0.4
IH	1	2	4	0.5	0.5	0.06
	2	2	4	0.5
	3	2	4	0.5
P1	1	3	6	0.5	0.533333	0.0166667
	2	3	6	0.5
	3	3	5	0.6
P2	1	4	8	0.5	0.533333	0.0533333
	2	3	6	0.5
	3	3	5	0.6
P3	1	3	6	0.5	0.483333	0.0433333
	2	4.5	10	0.45
	3	3	6	0.5
Q1	1	5	12	0.416667	0.475589	0.0144108
	2	5	11	0.454545
	3	5	9	0.555556
Q2	1	5	9	0.555556	0.52	0.04
	2	5	10	0.5
	3	5	10	0.5
Q3	1	5	10	0.5	0.484848	0.0448485
	2	5	10	0.5
	3	5	11	0.454545
